# Supplementary material for: The Search for the Optimal Methodology for Predicting Fluorinated Cathinone Drugs NMR Chemical Shifts
Source: Molecules. 2024 Dec 27;30(1):54. doi: 10.3390/molecules30010054 (PMC11721958; doi:10.3390/molecules30010054)
Supplement: Supplementary file 1 [file molecules-30-00054-s001.zip]

Archive with 1 entries (1 files):
- molecules-3388179-supplementary.pdf
